# Supplementary material for: Grape microbiome as a reliable and persistent signature of field origin and environmental conditions in Cannonau wine production
Source: PLoS One. 2017 Sep 11;12(9):e0184615. doi: 10.1371/journal.pone.0184615 (PMC5593190; doi:10.1371/journal.pone.0184615)
Supplement: S2 Table — Dataframe of unique OTUs distribution for localities based on Venn diagrams analysis. (XLSX) [file pone.0184615.s004.xlsx]

## Sheet: Sheet1
B.OTU_241	alghero_core	shared	Actinobacteria	Actinobacteria	Micrococcales	Microbacteriaceae					unique per area	core	%	unique per G	%xG	observed otu	%xtot
B.OTU_307	alghero_core	shared	Proteobacteria	Alphaproteobacteria	Rhodospirillales	Acetobacteraceae	Gluconobacter			santadi	17	34	50	71	23.9437	113	15.0442
B.OTU_311	alghero_core	shared	Proteobacteria	Alphaproteobacteria	Sphingomonadales	Sphingomonadales				mores	7	22	31.8182	23	30.4348	84	8.33333
B.OTU_325	alghero_core	shared	Proteobacteria	Alphaproteobacteria	Rhizobiales	Methylobacteriaceae	Methylobacterium			mamoiada	4	11	36.3636	6	66.6667	50	8
B.OTU_48	alghero_core	shared	Proteobacteria	Gammaproteobacteria	Enterobacteriales	Enterobacteriaceae	Tatumella			alghero	3	18	16.6667	8	37.5	55	5.45455
B.OTU_538	alghero_core	shared	Proteobacteria	Alphaproteobacteria	Alphaproteobacteria	Alphaproteobacteria
B.OTU_65	alghero_core	shared	Proteobacteria	Gammaproteobacteria	Pseudomonadales	Pseudomonadaceae	Pseudomonas			common for all	4
B.OTU_67	alghero_core	shared	Proteobacteria	Gammaproteobacteria	Enterobacteriales	Enterobacteriaceae	Kluyvera
B.OTU_70	alghero_core	shared	Proteobacteria	Gammaproteobacteria	Pasteurellales	Pasteurellaceae	Orbus
B.OTU_82	alghero_core	shared	Proteobacteria	Gammaproteobacteria	Pseudomonadales	Pseudomonadaceae	Pseudomonas
B.OTU_97	alghero_core	shared	Proteobacteria	Gammaproteobacteria	Enterobacteriales	Enterobacteriaceae	Pantoea
B.OTU_263	mamoiada_core	shared	Actinobacteria	Actinobacteria	Propionibacteriales	Propionibacteriaceae	Propionibacterium
B.OTU_66	mamoiada_core	shared	Firmicutes	Bacilli	Bacillales	Bacillales
B.OTU_84	mamoiada_core	shared	Firmicutes	Bacilli	Bacillales	Bacillales
B.OTU_241	mores_core	shared	Actinobacteria	Actinobacteria	Micrococcales	Microbacteriaceae
B.OTU_263	mores_core	shared	Actinobacteria	Actinobacteria	Propionibacteriales	Propionibacteriaceae	Propionibacterium
B.OTU_307	mores_core	shared	Proteobacteria	Alphaproteobacteria	Rhodospirillales	Acetobacteraceae	Gluconobacter
B.OTU_311	mores_core	shared	Proteobacteria	Alphaproteobacteria	Sphingomonadales	Sphingomonadales
B.OTU_371	mores_core	shared	Firmicutes	Clostridia	Clostridiales	Peptostreptococcaceae	g
B.OTU_63	mores_core	shared	Proteobacteria	Betaproteobacteria	Burkholderiales	Oxalobacteraceae	Massilia
B.OTU_65	mores_core	shared	Proteobacteria	Gammaproteobacteria	Pseudomonadales	Pseudomonadaceae	Pseudomonas
B.OTU_66	mores_core	shared	Firmicutes	Bacilli	Bacillales	Bacillales
B.OTU_70	mores_core	shared	Proteobacteria	Gammaproteobacteria	Pasteurellales	Pasteurellaceae	Orbus
B.OTU_82	mores_core	shared	Proteobacteria	Gammaproteobacteria	Pseudomonadales	Pseudomonadaceae	Pseudomonas
B.OTU_84	mores_core	shared	Firmicutes	Bacilli	Bacillales	Bacillales
B.OTU_263	santadi_core	shared	Actinobacteria	Actinobacteria	Propionibacteriales	Propionibacteriaceae	Propionibacterium
B.OTU_307	santadi_core	shared	Proteobacteria	Alphaproteobacteria	Rhodospirillales	Acetobacteraceae	Gluconobacter
B.OTU_311	santadi_core	shared	Proteobacteria	Alphaproteobacteria	Sphingomonadales	Sphingomonadales
B.OTU_325	santadi_core	shared	Proteobacteria	Alphaproteobacteria	Rhizobiales	Methylobacteriaceae	Methylobacterium
B.OTU_371	santadi_core	shared	Firmicutes	Clostridia	Clostridiales	Peptostreptococcaceae	g
B.OTU_48	santadi_core	shared	Proteobacteria	Gammaproteobacteria	Enterobacteriales	Enterobacteriaceae	Tatumella
B.OTU_538	santadi_core	shared	Proteobacteria	Alphaproteobacteria	Alphaproteobacteria	Alphaproteobacteria
B.OTU_63	santadi_core	shared	Proteobacteria	Betaproteobacteria	Burkholderiales	Oxalobacteraceae	Massilia
B.OTU_65	santadi_core	shared	Proteobacteria	Gammaproteobacteria	Pseudomonadales	Pseudomonadaceae	Pseudomonas
B.OTU_66	santadi_core	shared	Firmicutes	Bacilli	Bacillales	Bacillales
B.OTU_67	santadi_core	shared	Proteobacteria	Gammaproteobacteria	Enterobacteriales	Enterobacteriaceae	Kluyvera
B.OTU_81	santadi_core	shared	Firmicutes	Bacilli	Lactobacillales	Lactobacillaceae	Lactobacillus
B.OTU_97	santadi_core	shared	Proteobacteria	Gammaproteobacteria	Enterobacteriales	Enterobacteriaceae	Pantoea
B.OTU_305	alghero_core	shared_all	Proteobacteria	Alphaproteobacteria	Sphingomonadales	Sphingomonadaceae	Sphingomonas
B.OTU_313	alghero_core	shared_all	Proteobacteria	Alphaproteobacteria	Rhizobiales	Rhizobiaceae	Rhizobium
B.OTU_358	alghero_core	shared_all	Proteobacteria	Alphaproteobacteria	Rhizobiales	Phyllobacteriaceae	Mesorhizobium
B.OTU_86	alghero_core	shared_all	Firmicutes	Bacilli	Bacillales	Planococcaceae	Lysinibacillus
B.OTU_305	mamoiada_core	shared_all	Proteobacteria	Alphaproteobacteria	Sphingomonadales	Sphingomonadaceae	Sphingomonas
B.OTU_313	mamoiada_core	shared_all	Proteobacteria	Alphaproteobacteria	Rhizobiales	Rhizobiaceae	Rhizobium
B.OTU_358	mamoiada_core	shared_all	Proteobacteria	Alphaproteobacteria	Rhizobiales	Phyllobacteriaceae	Mesorhizobium
B.OTU_86	mamoiada_core	shared_all	Firmicutes	Bacilli	Bacillales	Planococcaceae	Lysinibacillus
B.OTU_305	mores_core	shared_all	Proteobacteria	Alphaproteobacteria	Sphingomonadales	Sphingomonadaceae	Sphingomonas
B.OTU_313	mores_core	shared_all	Proteobacteria	Alphaproteobacteria	Rhizobiales	Rhizobiaceae	Rhizobium
B.OTU_358	mores_core	shared_all	Proteobacteria	Alphaproteobacteria	Rhizobiales	Phyllobacteriaceae	Mesorhizobium
B.OTU_86	mores_core	shared_all	Firmicutes	Bacilli	Bacillales	Planococcaceae	Lysinibacillus
B.OTU_305	santadi_core	shared_all	Proteobacteria	Alphaproteobacteria	Sphingomonadales	Sphingomonadaceae	Sphingomonas
B.OTU_313	santadi_core	shared_all	Proteobacteria	Alphaproteobacteria	Rhizobiales	Rhizobiaceae	Rhizobium
B.OTU_358	santadi_core	shared_all	Proteobacteria	Alphaproteobacteria	Rhizobiales	Phyllobacteriaceae	Mesorhizobium
B.OTU_86	santadi_core	shared_all	Firmicutes	Bacilli	Bacillales	Planococcaceae	Lysinibacillus
B.OTU_282	alghero_core	u_alg	Bacteria
B.OTU_310	alghero_core	u_alg	Proteobacteria	Alphaproteobacteria	Rhizobiales	Methylobacteriaceae	Methylobacterium
B.OTU_61	alghero_core	u_alg	Firmicutes	Bacilli	Bacillales	Bacillaceae	Bacillus
B.OTU_329	mamoiada_core	u_mam	Proteobacteria	Alphaproteobacteria	Rhodospirillales	Acetobacteraceae	Acetobacter
B.OTU_53	mamoiada_core	u_mam	Proteobacteria	Gammaproteobacteria	Pseudomonadales	Moraxellaceae	Acinetobacter
B.OTU_54	mamoiada_core	u_mam	Proteobacteria	Gammaproteobacteria	Pseudomonadales	Moraxellaceae	Acinetobacter
B.OTU_74	mamoiada_core	u_mam	Firmicutes	Bacilli	Bacillales	Bacillaceae
B.OTU_228	mores_core	u_mor	Actinobacteria	Actinobacteria	Micrococcales	Microbacteriaceae
B.OTU_231	mores_core	u_mor	Proteobacteria	Alphaproteobacteria	Rickettsiales	mitochondria	g1
B.OTU_321	mores_core	u_mor	Firmicutes	Clostridia	Clostridiales	Clostridiaceae	Clostridium
B.OTU_334	mores_core	u_mor	Proteobacteria	Alphaproteobacteria	Caulobacterales	Caulobacteraceae	Brevundimonas
B.OTU_336	mores_core	u_mor	Proteobacteria	Alphaproteobacteria	Sphingomonadales
B.OTU_370	mores_core	u_mor	Firmicutes	Clostridia	Clostridiales	Peptostreptococcaceae	g
B.OTU_89	mores_core	u_mor	Firmicutes	Bacilli	Bacillales	Planococcaceae	Sporosarcina
B.OTU_104	santadi_core	u_sant	Proteobacteria	Gammaproteobacteria	Xanthomonadales	Xanthomonadaceae	Stenotrophomonas
B.OTU_112	santadi_core	u_sant	Proteobacteria	Gammaproteobacteria	Enterobacteriales	Enterobacteriaceae
B.OTU_113	santadi_core	u_sant	Proteobacteria	Gammaproteobacteria	Pasteurellales	Pasteurellaceae	Orbus
B.OTU_122	santadi_core	u_sant	Proteobacteria	Gammaproteobacteria	Enterobacteriales	Enterobacteriaceae	Serratia
B.OTU_124	santadi_core	u_sant	Proteobacteria	Gammaproteobacteria	Enterobacteriales	Enterobacteriaceae
B.OTU_125	santadi_core	u_sant	Proteobacteria	Gammaproteobacteria	Enterobacteriales	Enterobacteriaceae	Escherichia-Shigella
B.OTU_127	santadi_core	u_sant	Firmicutes	Bacilli	Lactobacillales	Leuconostocaceae	Leuconostoc
B.OTU_133	santadi_core	u_sant	Proteobacteria	Gammaproteobacteria	Enterobacteriales	Enterobacteriaceae
B.OTU_138	santadi_core	u_sant	Proteobacteria	Gammaproteobacteria	Enterobacteriales	Enterobacteriaceae
B.OTU_139	santadi_core	u_sant	Proteobacteria	Gammaproteobacteria	Enterobacteriales	Enterobacteriaceae
B.OTU_142	santadi_core	u_sant	Firmicutes	Bacilli	Lactobacillales	Enterococcaceae	Enterococcus
B.OTU_187	santadi_core	u_sant	Bacteroidetes	Bacteroidia	Bacteroidales	Bacteroidaceae	Bacteroides
B.OTU_308	santadi_core	u_sant	Proteobacteria	Alphaproteobacteria	Rhodospirillales	Acetobacteraceae	Gluconacetobacter
B.OTU_328	santadi_core	u_sant	Proteobacteria	Alphaproteobacteria	Rhodospirillales	Acetobacteraceae	Asaia
B.OTU_341	santadi_core	u_sant	Firmicutes	Bacilli	Bacillales	Planococcaceae	Incertae_Sedis1
B.OTU_56	santadi_core	u_sant	Proteobacteria	Gammaproteobacteria	Enterobacteriales	Enterobacteriaceae
B.OTU_98	santadi_core	u_sant	Proteobacteria	Gammaproteobacteria	Pasteurellales	Pasteurellaceae	Orbus
OTU	Area	Unique	Phylum	Class	Order	Family	Genus

## Sheet: Sheet2
OTU	Area	Unique	Phylum	Class	Order	Family	Genus
B.OTU_282	alghero_core	u_alg	Bacteria
B.OTU_310	alghero_core	u_alg	Proteobacteria	Alphaproteobacteria	Rhizobiales	Methylobacteriaceae	Methylobacterium
B.OTU_61	alghero_core	u_alg	Firmicutes	Bacilli	Bacillales	Bacillaceae	Bacillus
B.OTU_329	mamoiada_core	u_mam	Proteobacteria	Alphaproteobacteria	Rhodospirillales	Acetobacteraceae	Acetobacter
B.OTU_53	mamoiada_core	u_mam	Proteobacteria	Gammaproteobacteria	Pseudomonadales	Moraxellaceae	Acinetobacter
B.OTU_54	mamoiada_core	u_mam	Proteobacteria	Gammaproteobacteria	Pseudomonadales	Moraxellaceae	Acinetobacter
B.OTU_74	mamoiada_core	u_mam	Firmicutes	Bacilli	Bacillales	Bacillaceae
B.OTU_228	mores_core	u_mor	Actinobacteria	Actinobacteria	Micrococcales	Microbacteriaceae
B.OTU_231	mores_core	u_mor	Proteobacteria	Alphaproteobacteria	Rickettsiales	mitochondria	g1
B.OTU_321	mores_core	u_mor	Firmicutes	Clostridia	Clostridiales	Clostridiaceae	Clostridium
B.OTU_334	mores_core	u_mor	Proteobacteria	Alphaproteobacteria	Caulobacterales	Caulobacteraceae	Brevundimonas
B.OTU_336	mores_core	u_mor	Proteobacteria	Alphaproteobacteria	Sphingomonadales
B.OTU_370	mores_core	u_mor	Firmicutes	Clostridia	Clostridiales	Peptostreptococcaceae	g
B.OTU_89	mores_core	u_mor	Firmicutes	Bacilli	Bacillales	Planococcaceae	Sporosarcina
B.OTU_104	santadi_core	u_sant	Proteobacteria	Gammaproteobacteria	Xanthomonadales	Xanthomonadaceae	Stenotrophomonas
B.OTU_112	santadi_core	u_sant	Proteobacteria	Gammaproteobacteria	Enterobacteriales	Enterobacteriaceae
B.OTU_113	santadi_core	u_sant	Proteobacteria	Gammaproteobacteria	Pasteurellales	Pasteurellaceae	Orbus
B.OTU_122	santadi_core	u_sant	Proteobacteria	Gammaproteobacteria	Enterobacteriales	Enterobacteriaceae	Serratia
B.OTU_124	santadi_core	u_sant	Proteobacteria	Gammaproteobacteria	Enterobacteriales	Enterobacteriaceae
B.OTU_125	santadi_core	u_sant	Proteobacteria	Gammaproteobacteria	Enterobacteriales	Enterobacteriaceae	Escherichia-Shigella
B.OTU_127	santadi_core	u_sant	Firmicutes	Bacilli	Lactobacillales	Leuconostocaceae	Leuconostoc
B.OTU_133	santadi_core	u_sant	Proteobacteria	Gammaproteobacteria	Enterobacteriales	Enterobacteriaceae
B.OTU_138	santadi_core	u_sant	Proteobacteria	Gammaproteobacteria	Enterobacteriales	Enterobacteriaceae
B.OTU_139	santadi_core	u_sant	Proteobacteria	Gammaproteobacteria	Enterobacteriales	Enterobacteriaceae
B.OTU_142	santadi_core	u_sant	Firmicutes	Bacilli	Lactobacillales	Enterococcaceae	Enterococcus
B.OTU_187	santadi_core	u_sant	Bacteroidetes	Bacteroidia	Bacteroidales	Bacteroidaceae	Bacteroides
B.OTU_308	santadi_core	u_sant	Proteobacteria	Alphaproteobacteria	Rhodospirillales	Acetobacteraceae	Gluconacetobacter
B.OTU_328	santadi_core	u_sant	Proteobacteria	Alphaproteobacteria	Rhodospirillales	Acetobacteraceae	Asaia
B.OTU_341	santadi_core	u_sant	Firmicutes	Bacilli	Bacillales	Planococcaceae	Incertae_Sedis1
B.OTU_56	santadi_core	u_sant	Proteobacteria	Gammaproteobacteria	Enterobacteriales	Enterobacteriaceae
B.OTU_98	santadi_core	u_sant	Proteobacteria	Gammaproteobacteria	Pasteurellales	Pasteurellaceae	Orbus
